# Supplementary material for: Statins Enhance the Molecular Response in Chronic Myeloid Leukemia when Combined with Tyrosine Kinase Inhibitors
Source: Cancers (Basel). 2021 Nov 4;13(21):5543. doi: 10.3390/cancers13215543 (PMC8582667; doi:10.3390/cancers13215543)
Supplement: Supplementary file 1 [file cancers-13-05543-s001.zip]

Archive with 1 entries (1 files):
- cancers-1414870-supplementary.pdf
